# Supplementary material for: Bin-CE: A comprehensive web application to decide upon the best set of outcomes to be combined in a binary composite endpoint
Source: PLoS One. 2018 Dec 13;13(12):e0209000. doi: 10.1371/journal.pone.0209000 (PMC6292611; doi:10.1371/journal.pone.0209000)
Supplement: S2 File — This file includes all functions used in Bin-CE but it not includes the appearance of the tool. (R) [file pone.0209000.s002.R]

# Bin-CE, version 1.0
# 14th June, 2018
# Marsal Mora, Josep Ramon - Unidad de Epidemiologia del Hospital Universitario Vall d'Hebron. 
#                          - Univeritat Aut�noma de Barcelona
#                          - USR LLeida. IDIAP Jordi Gol
# joseprmarsal@yahoo.es
#
# 
# Main Function: 
# shinyServer(input, output)
#
# Create, Debug and Check the Data Set: 
# f_bd()
# reset_ass()
# reset_ds()
# depura()
#
# Numeric Functions: 
# ssize()
# First_resul()
# all1()
# engine()
# SR1()
# select_best()
#
# Plot Functions: 
# potential_graph()


library(shiny)
library(plotrix)

f_bd<-function(input){
  
  bd<-data.frame(matrix(NA,nrow=10,ncol=25))
  for (i in 1:10) {bd[i,1]<-i}
  
  names(bd)[1]<-"n"
  names(bd)[2]<-"label"
  names(bd)[3]<-"re"
  names(bd)[4]<-"rate"
  names(bd)[5]<-"efect"
  names(bd)[6]<-"ass1"
  names(bd)[7]<-"ass2"
  names(bd)[8]<-"ass3"
  names(bd)[9]<-"ass4"
  names(bd)[10]<-"ass5"
  names(bd)[11]<-"ass6"
  names(bd)[12]<-"ass7"
  names(bd)[13]<-"ass8"
  names(bd)[14]<-"ass9"
  names(bd)[15]<-"ass10"
  names(bd)[16]<-"ass1c"
  names(bd)[17]<-"ass2c"
  names(bd)[18]<-"ass3c"
  names(bd)[19]<-"ass4c"
  names(bd)[20]<-"ass5c"
  names(bd)[21]<-"ass6c"
  names(bd)[22]<-"ass7c"
  names(bd)[23]<-"ass8c"
  names(bd)[24]<-"ass9c"
  names(bd)[25]<-"ass10c"
  
  bd[1,2]<-input$label1
  bd[2,2]<-input$label2
  bd[3,2]<-input$label3
  bd[4,2]<-input$label4
  bd[5,2]<-input$label5
  bd[6,2]<-input$label6
  bd[7,2]<-input$label7
  bd[8,2]<-input$label8
  bd[9,2]<-input$label9
  bd[10,2]<-input$label10
  
  bd[1,3]<-input$re1
  bd[2,3]<-input$re2
  bd[3,3]<-input$re3
  bd[4,3]<-input$re4
  bd[5,3]<-input$re5
  bd[6,3]<-input$re6
  bd[7,3]<-input$re7
  bd[8,3]<-input$re8
  bd[9,3]<-input$re9
  bd[10,3]<-input$re10
  
  bd[1,4]<-input$prev1
  bd[2,4]<-input$prev2
  bd[3,4]<-input$prev3
  bd[4,4]<-input$prev4
  bd[5,4]<-input$prev5
  bd[6,4]<-input$prev6
  bd[7,4]<-input$prev7
  bd[8,4]<-input$prev8
  bd[9,4]<-input$prev9
  bd[10,4]<-input$prev10
  
  bd[1,5]<-input$rr1
  bd[2,5]<-input$rr2
  bd[3,5]<-input$rr3
  bd[4,5]<-input$rr4
  bd[5,5]<-input$rr5
  bd[6,5]<-input$rr6
  bd[7,5]<-input$rr7
  bd[8,5]<-input$rr8
  bd[9,5]<-input$rr9
  bd[10,5]<-input$rr10
  
  
  if (input$know == 0){
    bd[,"ass1"]<-NA
    bd[,"ass2"]<-NA
    bd[,"ass3"]<-NA
    bd[,"ass4"]<-NA
    bd[,"ass5"]<-NA
    bd[,"ass6"]<-NA
    bd[,"ass7"]<-NA
    bd[,"ass8"]<-NA
    bd[,"ass9"]<-NA
    bd[,"ass10"]<-NA
    
    bd[1,"ass1c"]<-99
    bd[1,"ass2c"]<-as.numeric(input$ass12)
    bd[1,"ass3c"]<-as.numeric(input$ass13)
    bd[1,"ass4c"]<-as.numeric(input$ass14)
    bd[1,"ass5c"]<-as.numeric(input$ass15)
    bd[1,"ass6c"]<-as.numeric(input$ass16)
    bd[1,"ass7c"]<-as.numeric(input$ass17)
    bd[1,"ass8c"]<-as.numeric(input$ass18)
    bd[1,"ass9c"]<-as.numeric(input$ass19)
    bd[1,"ass10c"]<-as.numeric(input$ass110)
    
    bd[2,"ass2c"]<-99
    bd[2,"ass3c"]<-as.numeric(input$ass23)
    bd[2,"ass4c"]<-as.numeric(input$ass24)
    bd[2,"ass5c"]<-as.numeric(input$ass25)
    bd[2,"ass6c"]<-as.numeric(input$ass26)
    bd[2,"ass7c"]<-as.numeric(input$ass27)
    bd[2,"ass8c"]<-as.numeric(input$ass28)
    bd[2,"ass9c"]<-as.numeric(input$ass29)
    bd[2,"ass10c"]<-as.numeric(input$ass210)
    
    bd[3,"ass3c"]<-99
    bd[3,"ass4c"]<-input$ass34
    bd[3,"ass5c"]<-input$ass35
    bd[3,"ass6c"]<-input$ass36
    bd[3,"ass7c"]<-input$ass37
    bd[3,"ass8c"]<-input$ass38
    bd[3,"ass9c"]<-input$ass39
    bd[3,"ass10c"]<-input$ass310
    
    bd[4,"ass4c"]<-99
    bd[4,"ass5c"]<-input$ass45
    bd[4,"ass6c"]<-input$ass46
    bd[4,"ass7c"]<-input$ass47
    bd[4,"ass8c"]<-input$ass48
    bd[4,"ass9c"]<-input$ass49
    bd[4,"ass10c"]<-input$ass410
    
    bd[5,"ass5c"]<-99
    bd[5,"ass6c"]<-input$ass56
    bd[5,"ass7c"]<-input$ass57
    bd[5,"ass8c"]<-input$ass58
    bd[5,"ass9c"]<-input$ass59
    bd[5,"ass10c"]<-input$ass510
    
    bd[6,"ass6c"]<-99
    bd[6,"ass7c"]<-input$ass67
    bd[6,"ass8c"]<-input$ass68
    bd[6,"ass9c"]<-input$ass69
    bd[6,"ass10c"]<-input$ass610
    
    bd[7,"ass7c"]<-99
    bd[7,"ass8c"]<-input$ass78
    bd[7,"ass9c"]<-input$ass79
    bd[7,"ass10c"]<-input$ass710
    
    bd[8,"ass8c"]<-99
    bd[8,"ass9c"]<-input$ass89
    bd[8,"ass10c"]<-input$ass810
    
    bd[9,"ass9c"]<-99
    bd[9,"ass10c"]<-input$ass910
    
    bd[10,"ass10c"]<-99
  }
  
  if (input$know == 1){
    
    bd[,"ass1c"]<-NA
    bd[,"ass2c"]<-NA
    bd[,"ass3c"]<-NA
    bd[,"ass4c"]<-NA
    bd[,"ass5c"]<-NA
    bd[,"ass6c"]<-NA
    bd[,"ass7c"]<-NA
    bd[,"ass8c"]<-NA
    bd[,"ass9c"]<-NA
    bd[,"ass10c"]<-NA
    
    bd[1,"ass1"]<-1
    bd[1,"ass2"]<-input$a12
    bd[1,"ass3"]<-input$a13
    bd[1,"ass4"]<-input$a14
    bd[1,"ass5"]<-input$a15
    bd[1,"ass6"]<-input$a16
    bd[1,"ass7"]<-input$a17
    bd[1,"ass8"]<-input$a18
    bd[1,"ass9"]<-input$a19
    bd[1,"ass10"]<-input$a110
    
    bd[2,"ass2"]<-1
    bd[2,"ass3"]<-input$a23
    bd[2,"ass4"]<-input$a24
    bd[2,"ass5"]<-input$a25
    bd[2,"ass6"]<-input$a26
    bd[2,"ass7"]<-input$a27
    bd[2,"ass8"]<-input$a28
    bd[2,"ass9"]<-input$a29
    bd[2,"ass10"]<-input$a210
    
    bd[3,"ass3"]<-1
    bd[3,"ass4"]<-input$a34
    bd[3,"ass5"]<-input$a35
    bd[3,"ass6"]<-input$a36
    bd[3,"ass7"]<-input$a37
    bd[3,"ass8"]<-input$a38
    bd[3,"ass9"]<-input$a39
    bd[3,"ass10"]<-input$a310
    
    bd[4,"ass4"]<-1
    bd[4,"ass5"]<-input$a45
    bd[4,"ass6"]<-input$a46
    bd[4,"ass7"]<-input$a47
    bd[4,"ass8"]<-input$a48
    bd[4,"ass9"]<-input$a49
    bd[4,"ass10"]<-input$a410
    
    bd[5,"ass5"]<-1
    bd[5,"ass6"]<-input$a56
    bd[5,"ass7"]<-input$a57
    bd[5,"ass8"]<-input$a58
    bd[5,"ass9"]<-input$a59
    bd[5,"ass10"]<-input$a510
    
    bd[6,"ass6"]<-1
    bd[6,"ass7"]<-input$a67
    bd[6,"ass8"]<-input$a68
    bd[6,"ass9"]<-input$a69
    bd[6,"ass10"]<-input$a610
    
    bd[7,"ass7"]<-1
    bd[7,"ass8"]<-input$a78
    bd[7,"ass9"]<-input$a79
    bd[7,"ass10"]<-input$a710
    
    bd[8,"ass8"]<-1
    bd[8,"ass9"]<-input$a89
    bd[8,"ass10"]<-input$a810
    
    bd[9,"ass9"]<-1
    bd[9,"ass10"]<-input$a910
    
    bd[10,"ass10"]<-1
    
  }
  
  
  if (input$know == 2){
    
    bd[1,"ass1"]<-1
    bd[1,"ass2"]<-input$a12
    bd[1,"ass3"]<-input$a13
    bd[1,"ass4"]<-input$a14
    bd[1,"ass5"]<-input$a15
    bd[1,"ass6"]<-input$a16
    bd[1,"ass7"]<-input$a17
    bd[1,"ass8"]<-input$a18
    bd[1,"ass9"]<-input$a19
    bd[1,"ass10"]<-input$a110
    
    bd[2,"ass2"]<-1
    bd[2,"ass3"]<-input$a23
    bd[2,"ass4"]<-input$a24
    bd[2,"ass5"]<-input$a25
    bd[2,"ass6"]<-input$a26
    bd[2,"ass7"]<-input$a27
    bd[2,"ass8"]<-input$a28
    bd[2,"ass9"]<-input$a29
    bd[2,"ass10"]<-input$a210
    
    bd[3,"ass3"]<-1
    bd[3,"ass4"]<-input$a34
    bd[3,"ass5"]<-input$a35
    bd[3,"ass6"]<-input$a36
    bd[3,"ass7"]<-input$a37
    bd[3,"ass8"]<-input$a38
    bd[3,"ass9"]<-input$a39
    bd[3,"ass10"]<-input$a310
    
    bd[4,"ass4"]<-1
    bd[4,"ass5"]<-input$a45
    bd[4,"ass6"]<-input$a46
    bd[4,"ass7"]<-input$a47
    bd[4,"ass8"]<-input$a48
    bd[4,"ass9"]<-input$a49
    bd[4,"ass10"]<-input$a410
    
    bd[5,"ass5"]<-1
    bd[5,"ass6"]<-input$a56
    bd[5,"ass7"]<-input$a57
    bd[5,"ass8"]<-input$a58
    bd[5,"ass9"]<-input$a59
    bd[5,"ass10"]<-input$a510
    
    bd[6,"ass6"]<-1
    bd[6,"ass7"]<-input$a67
    bd[6,"ass8"]<-input$a68
    bd[6,"ass9"]<-input$a69
    bd[6,"ass10"]<-input$a610
    
    bd[7,"ass7"]<-1
    bd[7,"ass8"]<-input$a78
    bd[7,"ass9"]<-input$a79
    bd[7,"ass10"]<-input$a710
    
    bd[8,"ass8"]<-1
    bd[8,"ass9"]<-input$a89
    bd[8,"ass10"]<-input$a810
    
    bd[9,"ass9"]<-1
    bd[9,"ass10"]<-input$a910
    
    bd[10,"ass10"]<-1
    
    
    bd[1,"ass1c"]<-99
    bd[1,"ass2c"]<-input$ass12
    bd[1,"ass3c"]<-input$ass13
    bd[1,"ass4c"]<-input$ass14
    bd[1,"ass5c"]<-input$ass15
    bd[1,"ass6c"]<-input$ass16
    bd[1,"ass7c"]<-input$ass17
    bd[1,"ass8c"]<-input$ass18
    bd[1,"ass9c"]<-input$ass19
    bd[1,"ass10c"]<-input$ass110
    
    bd[2,"ass2c"]<-99
    bd[2,"ass3c"]<-input$ass23
    bd[2,"ass4c"]<-input$ass24
    bd[2,"ass5c"]<-input$ass25
    bd[2,"ass6c"]<-input$ass26
    bd[2,"ass7c"]<-input$ass27
    bd[2,"ass8c"]<-input$ass28
    bd[2,"ass9c"]<-input$ass29
    bd[2,"ass10c"]<-input$ass210
    
    bd[3,"ass3c"]<-99
    bd[3,"ass4c"]<-input$ass34
    bd[3,"ass5c"]<-input$ass35
    bd[3,"ass6c"]<-input$ass36
    bd[3,"ass7c"]<-input$ass37
    bd[3,"ass8c"]<-input$ass38
    bd[3,"ass9c"]<-input$ass39
    bd[3,"ass10c"]<-input$ass310
    
    bd[4,"ass4c"]<-99
    bd[4,"ass5c"]<-input$ass45
    bd[4,"ass6c"]<-input$ass46
    bd[4,"ass7c"]<-input$ass47
    bd[4,"ass8c"]<-input$ass48
    bd[4,"ass9c"]<-input$ass49
    bd[4,"ass10c"]<-input$ass410
    
    bd[5,"ass5c"]<-99
    bd[5,"ass6c"]<-input$ass56
    bd[5,"ass7c"]<-input$ass57
    bd[5,"ass8c"]<-input$ass58
    bd[5,"ass9c"]<-input$ass59
    bd[5,"ass10c"]<-input$ass510
    
    bd[6,"ass6c"]<-99
    bd[6,"ass7c"]<-input$ass67
    bd[6,"ass8c"]<-input$ass68
    bd[6,"ass9c"]<-input$ass69
    bd[6,"ass10c"]<-input$ass610
    
    bd[7,"ass7c"]<-99
    bd[7,"ass8c"]<-input$ass78
    bd[7,"ass9c"]<-input$ass79
    bd[7,"ass10c"]<-input$ass710
    
    bd[8,"ass8c"]<-99
    bd[8,"ass9c"]<-input$ass89
    bd[8,"ass10c"]<-input$ass810
    
    bd[9,"ass9c"]<-99
    bd[9,"ass10c"]<-input$ass910
    
    bd[10,"ass10c"]<-99
  }
  
  
  
  if (input$know==9999){
    
    for (i in 1:(input$n)) {
      for (j in i:(input$n)) {
        min<-max(0,bd[i,"rate"]+bd[j,"rate"]-1)
        max<-min(bd[i,"rate"],bd[j,"rate"])
        med<-bd[i,"rate"]*bd[j,"rate"]
        
        if (i!=j){
          if (bd[i,j+15]<4) {
            delta=(med-min)/4
            if (bd[i,j+15]==0) {bd[i,j+5]<-min}
            if (bd[i,j+15]==1) {bd[i,j+5]<-med-(3*delta)}
            if (bd[i,j+15]==2) {bd[i,j+5]<-med-(2*delta)}
            if (bd[i,j+15]==3) {bd[i,j+5]<-med-(1*delta)}
          }
          if (bd[i,j+15]==4) {bd[i,j+5]<-med}
          if (bd[i,j+15]>4) {
            delta=(max-med)/4
            if (bd[i,j+15]==5) {bd[i,j+5]<-med+(1*delta)}
            if (bd[i,j+15]==6) {bd[i,j+5]<-med+(2*delta)}
            if (bd[i,j+15]==7) {bd[i,j+5]<-med+(3*delta)}
            if (bd[i,j+15]==8) {bd[i,j+5]<-max}
          }}
        if (i==j) {bd[i,5+j]<-1}
      }}}
  
  
  if (input$know==992){
    
    for (i in 1:(input$n)) {
      for (j in i:(input$n)) {
        
        min<-max(0,bd[i,"rate"]+bd[j,"rate"]-1)
        max<-min(bd[i,"rate"],bd[j,"rate"])
        med<-bd[i,"rate"]*bd[j,"rate"]
        actual_ass<-bd[i,j+5]
        
        if (is.na(actual_ass)){
          
          if (i!=j){
            
            if (input$bd[i,j+15]<4) {
              delta=(med-min)/4
              if (input$bd[i,j+15]==0) {bd[i,j+5]<-min}
              if (input$bd[i,j+15]==1) {bd[i,j+5]<-med-(3*delta)}
              if (input$bd[i,j+15]==2) {bd[i,j+5]<-med-(2*delta)}
              if (input$bd[i,j+15]==3) {bd[i,j+5]<-med-(1*delta)}}
            
            if (input$bd[i,j+15]==4) {bd[i,j+5]<-med}
            
            if (input$bd[i,j+15]>4) {
              delta=(max-med)/4
              if (input$bd[i,j+15]==5) {bd[i,j+5]<-med+(1*delta)}
              if (input$bd[i,j+15]==6) {bd[i,j+5]<-med+(2*delta)}
              if (input$bd[i,j+15]==7) {bd[i,j+5]<-med+(3*delta)}
              if (input$bd[i,j+15]==8) {bd[i,j+5]<-max}}}
          
        }
        
      }}
    
  }
  
  bd1<-bd[1:input$n,1:(input$n+5)]
  bd2<-bd[1:input$n,16:(input$n+15)]
  bd<-cbind(bd1,bd2)
  return(bd)
}


depura<-function(bd){
  nvar<-nrow(bd)
  for (i in 1:(nrow(bd)-1)){
    p1<-as.numeric(bd[i,4])
    for (j in (i+1):nrow(bd)){
      p2<-as.numeric(bd[j,4])
      
      min<-max(0,p1+p2-1)
      max<-min(p1,p2)
      
      if (bd[i,j+5]<min & !is.na(bd[i,j+5])) {bd[i,j+5]<-88}
      if (bd[i,j+5]>max & !is.na(bd[i,j+5])) {bd[i,j+5]<-88}
      if (is.na(bd[i,j+5])) {bd[i,j+5]<-88}
      
      ass<-bd[i,j+nvar+5]
      
      if (bd[i,j+5]==88){
        med=p1*p2
        if (ass==4) {bd[i,j+5]=med}
        
        if (ass<4) {
          delta=(med-min)/4
          if (ass==0) {bd[i,j+5]<-min}
          if (ass==1) {bd[i,j+5]<-med-(3*delta)}
          if (ass==2) {bd[i,j+5]<-med-(2*delta)}
          if (ass==3) {bd[i,j+5]<-med-(1*delta)}}
        
        if (ass>4) {
          delta=(max-med)/4
          if (ass==5) {bd[i,j+5]<-med+(1*delta)}
          if (ass==6) {bd[i,j+5]<-med+(2*delta)}
          if (ass==7) {bd[i,j+5]<-med+(3*delta)}
          if (ass==8) {bd[i,j+5]<-max}}
      }
      
    }
  }
  
  return(bd[,1:(nrow(bd)+5)])
}


# START


shinyServer(function(input, output) {
  
  
  original<-reactive({f_bd(input)})
  alfa<-reactive({input$e1})
  beta<-reactive({input$e2})
  test<-reactive({as.numeric(input$test)})
  
  output$label1 <- renderText({ input$label1 })
  output$label2 <- renderText({ input$label2 })
  output$label3 <- renderText({ input$label3 })
  output$label4 <- renderText({ input$label4 })
  output$label5 <- renderText({ input$label5 })
  output$label6 <- renderText({ input$label6 })
  output$label7 <- renderText({ input$label7 })
  output$label8 <- renderText({ input$label8 })
  output$label9 <- renderText({ input$label9 })
  output$label10 <- renderText({input$label10 })
  
  output$dataTable1<-renderPrint({original()})
  original2<-reactive({
    original_depurada<-depura(original())
    return(original_depurada)
  })
  
  bd<-reactive({
    x<-reset_ass(original2())
    x1<-reset_ds(x,as.numeric(input$ass_t))
    re<-99
    
    if (max(as.numeric(x1$re))==1) {re<-subset(x1,x1$re==1)$n}
    
    if (re==99) {
      nre<-data.frame()
      for (i in 1:nrow(x)){
        nre[i,1]<-x1[i,1]
        nre[i,2]<-x1[i,2]
        nre[i,3]<-ssize(x1[i,4],x[i,4]*x[i,5],alfa=alfa(),beta=beta(),test=test())
      }
      re<-as.numeric(subset(nre,nre$V3==min(nre$V3))$V1)}
    
    x1[,3]<-0
    
    for (i in 1:nrow(x)){
      if (x1[i,1]==re) {x1[i,3]<-1}
    }
    
    return(x1)
  })
  
  output$dataTable2<-renderPrint({bd()})
  results1<-reactive({first_resul(bd(),alfa=alfa(),beta=beta(),test=test())})
  output$dataTable3<-renderPrint({results1()})
  
  output$graph1<-renderPlot({potential_graph(bd(),results1(),beta=beta(),alfa=alfa(),test=test())})
  
  all_results<-reactive({
    bd<-bd()
    alfa<-alfa()
    beta<-beta()
    test<-test()
    all1(base=bd,alfa=alfa,beta=beta,test=test)})
  
  output$dataTable4<-renderPrint({all_results()})
  
  output$alfa<-renderPrint(paste("Sig: ",alfa(),"%", "Pow: ",100-beta()*100,"%"))
  
  output$graph2<-renderPlot({
    results<-all_results()
    maxi<-as.numeric(max(results[,5]))
    
    maxc<-ceiling(ceiling(maxi)/(10^trunc(log10(maxi))))*(10^trunc(log10(maxi)))
    plot(results[,1],results[,5],type="l",ylab='SSR (N. Patients)',xlab="Iteration",axes=F,ylim=c(0,maxc))
    text(x=results[,5],labels=results[,5], cex=1)
    axis(2)
    
    axis(1,at=results[,1],labels=paste(results[,1],results[,2],sep=': '))
    legend("topright",pch=as.character(1:nrow(results)),results[,2],cex=0.7)
    title("Sample Size Requirement of different outcomes combination")  
  })
  
  
  output$graph3<-renderPlot({
    results<-all_results()
    min<-as.numeric(min(results[,4]))
    max<-as.numeric(max(results[,4]))
    if (min>1){mylim<-c(0.9,max*1.2)}
    if (max<1){mylim<-c(0.8*min,1.1)}
    plot(results[,1],results[,4],type="l",ylab='Effect of the Therapy (RR)',xlab="Iteration",axes=F,ylim=mylim)
    
    abline(h=1,col="red",lty=4)
    text(x=results[,4],labels=results[,4], cex=1)
    axis(2)
    axis(1,at=results[,1],labels=paste(results[,1],results[,2],sep=': '))
    legend("bottomleft",pch=as.character(1:nrow(results)),results[,2],cex=0.7)
    title("Variation of the Effect (RR) when combining different outcomes")  
  })
  
  output$graph4<-renderPlot({
    results<-all_results()
    max<-as.numeric(max(results[,3]))
    dif<-max-as.numeric(min(results[,3]))
    max<-max+dif/2
    plot(results[,1],results[,3],type="l",ylab='Rate of event',xlab="Iteration",axes=F,ylim=c(0,max),col="blue",lty=1)
    lines(results[,1],as.numeric(results[,3])*as.numeric(results[,4]),col="red",lty=3)
    text(x=results[,3],labels=round(as.numeric(results[,3])*100,2), cex=1,col="blue")
    text(x=as.numeric(results[,3])*as.numeric(results[,4]),labels=round(as.numeric(results[,3])*as.numeric(results[,4])*100,2), cex=1,col="red")
    axis(2)
    
    axis(1,at=results[,1],labels=paste(results[,1],results[,2],sep=': '))
    legend("bottomright",pch=as.character(1:nrow(results)),results[,2],cex=0.7)
    legend("topleft",c("Control","Treatment"),lty =c(1,3),col=c("blue","red"))
    title("Rate Event variation when combining different outcomes")  
  })
  
})


reset_ass<-function(bd){
  
  for (i in 1:(nrow(bd)-1)){
    p1<-as.numeric(bd[i,4])
    for (j in (i+1):nrow(bd)){
      p2<-as.numeric(bd[j,4])
      
      min<-max(0,p1+p2-1)
      max<-min(p1,p2)
      if (bd[i,j+5]<min & !is.na(bd[i,j+5])) {bd[i,j+5]<-min}
      if (bd[i,j+5]>max & !is.na(bd[i,j+5])) {bd[i,j+5]<-max}
      if (is.na(bd[i,j+5])) {bd[i,j+5]<-bd[j,i+5]}
      if (bd[i,j+5]<min & !is.na(bd[i,j+5])) {bd[i,j+5]<-min}
      if (bd[i,j+5]>max & !is.na(bd[i,j+5])) {bd[i,j+5]<-max}
    }
  }
  
  for (i in 1:(nrow(bd))){bd[i,5+i]<-1}
  
  vars<-nrow(bd)-sum(is.na(bd[,2]))
  for (i in 1:vars){
    for (j in i:vars){
      bd[j+1,i+5]<-NA   
    }
  }
  bd<-subset(bd,!is.na(bd[1]))
  return(bd)  
}


reset_ds<-function(bd,tas=0){
  
  vars<-nrow(bd)-sum(is.na(bd[,2]))
  
  for (i in 1:(nrow(bd)-1)){
    p1<-bd[i,4]
    for (j in (i+1):nrow(bd)){
      p2<-bd[j,4]
      
      if (is.na(bd[i,j+5])){
        pmin<-max(p1+p2-1,0)
        pmax<-min(p1,p2)
        range<-pmax-pmin
        exp<-p1*p2
        delta_u<-(pmax-exp)/4
        delta_d<-(exp-pmin)/4
        if (tas==4){bd[i,j+5]<-exp}
        if (tas>4){bd[i,j+5]<-exp+(delta_u*(tas-4))}
        if (tas<4){bd[i,j+5]<-exp-(delta_d*(4-tas))}
      }
    }
  }
  
  bd<-bd[1:vars,1:(5+vars)]
  return(bd)
}


ssize<-function (p1,p2,alfa=0.05,beta=0.2,test=1){
  
  p<-(p1+p2)/2
  denom<-p1-p2
  n1<-qnorm(1-(alfa/2))*sqrt(2*p*(1-p)) 
  n2<-qnorm(1-beta)*sqrt((p1*(1-p1))+(p2*(1-p2)))
  n<-trunc(((n1+n2)/denom)^2)+1
  
  if (test==1) {n_final<-n}
  if (test==2){
    cc=1/(0.5*abs(p1-p2))
    n_final<-n+trunc(cc)+1}
  
  if (test==3){
    zeta<-(qnorm(1-(alfa/2))-qnorm(beta))
    delta<-(asin(sqrt(p1))-asin(sqrt(p2)))
    n_final<-trunc((zeta/delta)^2*.5)+1
  }
  
  if (test==4){
    zeta<-(qnorm(1-(alfa/2))-qnorm(beta))
    delta<-abs(asin(sqrt(p1))-asin(sqrt(p2)))
    ce<-(p1*(1-p1))^(-0.5)+(p2*(1-p2))^(-0.5)
    n_final<-trunc((zeta+sqrt(zeta^2+(2*ce*delta)))^2/(8*delta^2))+1
  }
  
  
  return(n_final)
}


first_resul<-function(bd,alfa,beta,test){
  x<-reset_ass(bd)
  re<-99
  if (max(x$re)==1) {re<-subset(x,x$re==1)$n}
  results<-data.frame(as.numeric(1),as.array(x[re,2]),x[re,4],x[re,5],ssize(x[re,4],x[re,4]*x[re,5],alfa,beta,test))
  names(results)<-c("Iter","Label","Rate","RR","n")
  return(results)
}


potential_graph<-function(bd,res,alfa,beta,test){
  
  mult<-as.numeric(res$n[1])
  re<-subset(bd,bd$re==1)$n
  p1_b<-bd[re,4]
  RR1<-bd[re,5]
  p1_f<-p1_b*RR1
  n<-ssize(p1_b,p1_f,alfa,beta,test)
  results<-data.frame()
  results[1,1]<-1
  results[1,2]<-bd$label[re]
  results[1,3]<-n
  results[1,4]<-n
  pot<-bd[-re,]
  
  for (i in 1:(nrow(pot))){
    p2_b<-pot[i,4]
    min_b<-max(0,p1_b+p2_b-1)
    max_b<-min(p1_b,p2_b)
    ce_min_b<-p1_b+p2_b-min_b
    ce_max_b<-p1_b+p2_b-max_b
    p1_b;p2_b;min_b;ce_min_b
    p1_b;p2_b;max_b;ce_max_b
    RR2<-pot[i,5]
    p2_f<-p2_b*RR2
    min_f<-max(0,p1_f+p2_f-1)
    max_f<-min(p1_f,p2_f)
    ce_min_f<-p1_f+p2_f-min_f
    ce_max_f<-p1_f+p2_f-max_f
    n_min<-ssize(ce_min_b,ce_min_f,alfa,beta,test)
    n_max<-ssize(ce_max_b,ce_max_f,alfa,beta,test)
    if (n_min>n_max) {x<-n_min
    n_min<-n_max
    n_max<-x}
    results[i+1,1]<-i+1
    results[i+1,2]<-paste(results[1,2]," +",pot$label[i])
    results[i+1,3]<-n_min
    results[i+1,4]<-n_max
    n_min<--1
    n_max<--1}
  
  results$dif<-results[,4]-results[,3]
  mult<-1.5*mult/results[1,3]
  maxim<-max( results[ ,4], results[ ,3])
  matplot(c(1,nrow(results)),c(0,results[1,3]*mult),ylab="Sample Size Requirement",type="n",xlab="Components",main="Range of SSR when combining the RE with all AE depending on the strenght of the association ",axes=F)
  matpoints(results[ ,1], results[ ,3], pch = 20, cex = 0.5)
  matpoints(results[ ,1], results[ ,4], pch = 20, cex = 0.5)
  matlines(results[ ,1],  results[ ,3:4],type="l",lty=4)
  
  
  axis(1,at=results[,1],labels=results[,2])
  axis(2)
  axis.break(2,results[1,3]*mult,style = "slash")
  
  legend("topright", c("Upper Size", "Lower Size", "RE Size"), col = c("red","black","blue"),
         text.col = "black", lty = c(2, -1, 1), pch = c(NA, 3, 4),
         merge = TRUE, bg = "gray95")
  box()
  abline(h=results[1,3],lty=1,col="blue")
  if (nrow(res)>1) {
    for (i in 1:nrow(res)-1){abline(h=res[i,5],lty=i+1,col="blue")}
  }  
  
  dis<-0.1*results[1,3]
  pmax<-results[,c(1,3)]
  pmin<-results[,c(1,4)]
  pmax[,3]<-pmax[,2]+dis
  pmin[,3]<-pmin[,2]-dis
  text(pmax[,c(1,3)],as.character(pmax[,2]),cex=1)
  text(pmin[,c(1,3)],as.character(pmin[,2]),cex=1,col="red")
  
}


all1<-function(base,alfa,beta,test){
  bd<-base
  re<-subset(bd,bd$re==1)$n
  results<-data.frame(1,as.array(bd[re,2]),bd[re,4],bd[re,5],ssize(bd[re,4],bd[re,4]*bd[re,5],alfa=alfa,beta=beta,test=test))
  names(results)<-c("Iter","Label","Rate","RR","n")
  stop<-0
  
  itera<-2
  bd<-reset_ass(bd)
  r<-engine(bd,alfa,beta,test)
  x<-select_best(r)[1,]
  bd2<-add_cep(bd,x)
  if (nrow(bd)==nrow(bd2)){stop<-1}
  if (stop==0){results<-rbind(results,c(as.numeric(itera),as.character(x$lab_cep),as.numeric(x$pcep_b),as.numeric(x$RR_cep),as.numeric(x$n_cep)))}
  if (nrow(bd2)==1){stop<-1}
  
  itera<-3
  if (stop==0){
    bd2<-reset_ass(bd2)
    r2<-engine(as.data.frame(bd2),alfa,beta,test)
    x2<-select_best(r2)[1,]
    bd3<-add_cep(bd2,x2)
    if (nrow(bd2)==nrow(bd3)){stop<-1}
    if (stop==0){results<-rbind(results,c(as.numeric(itera),as.character(x2$lab_cep),as.numeric(x2$pcep_b),as.numeric(x2$RR_cep),as.numeric(x2$n_cep)))}
    if (nrow(bd3)==1){stop<-1}
  }
  
  itera<-4
  if (stop==0){
    bd3<-reset_ass(bd3)
    r3<-engine(bd3,alfa,beta,test)
    x3<-select_best(r3)[1,]
    bd4<-add_cep(bd3,x3)
    if (nrow(bd3)==nrow(bd4)){stop<-1}
    if (stop==0){results<-rbind(results,c(as.numeric(itera),as.character(x3$lab_cep),as.numeric(x3$pcep_b),as.numeric(x3$RR_cep),as.numeric(x3$n_cep)))}
    if (nrow(bd4)==1){stop<-1}
  }
  
  itera<-5
  if (stop==0){
    bd4<-reset_ass(bd4)
    r4<-engine(bd4,alfa,beta,test)
    x4<-select_best(r4)[1,]
    bd5<-add_cep(bd4,x4)
    if (nrow(bd4)==nrow(bd5)){stop<-1}
    if (stop==0){results<-rbind(results,c(as.numeric(itera),as.character(x4$lab_cep),as.numeric(x4$pcep_b),as.numeric(x4$RR_cep),as.numeric(x4$n_cep)))}
    if (nrow(bd5)==1){stop<-1}
  }
  
  itera<-6
  if (stop==0){
    bd5<-reset_ass(bd5)
    r5<-engine(bd5,alfa,beta,test)
    x5<-select_best(r5)[1,]
    bd6<-add_cep(bd5,x5)
    if (nrow(bd5)==nrow(bd6)){stop<-1}
    if (stop==0){results<-rbind(results,c(as.numeric(itera),as.character(x5$lab_cep),as.numeric(x5$pcep_b),as.numeric(x5$RR_cep),as.numeric(x5$n_cep)))}
    if (nrow(bd6)==1){stop<-1}
  }
  
  itera<-7
  if (stop==0){
    bd6<-reset_ass(bd6)
    r6<-engine(bd6,alfa,beta,test)
    x6<-select_best(r6)[1,]
    bd7<-add_cep(bd5,x6)
    if (nrow(bd6)==nrow(bd7)){stop<-1}
    if (stop==0){results<-rbind(results,c(as.numeric(itera),as.character(x6$lab_cep),as.numeric(x6$pcep_b),as.numeric(x6$RR_cep),as.numeric(x6$n_cep)))}
    if (nrow(bd7)==1){stop<-1}
  }
  
  itera<-8
  if (stop==0){
    bd7<-reset_ass(bd7)
    r7<-engine(bd7,alfa,beta,test)
    x7<-select_best(r7)[1,]
    bd8<-add_cep(bd7,x7)
    if (nrow(bd7)==nrow(bd8)){stop<-1}
    if (stop==0){results<-rbind(results,c(as.numeric(itera),as.character(x7$lab_cep),as.numeric(x7$pcep_b),as.numeric(x7$RR_cep),as.numeric(x7$n_cep)))}
    if (nrow(bd8)==1){stop<-1}
  }
  
  
  itera<-9
  if (stop==0){
    bd8<-reset_ass(bd8)
    r8<-engine(bd8,alfa,beta,test)
    x8<-select_best(r8)[1,]
    bd9<-add_cep(bd8,x8)
    if (nrow(bd8)==nrow(bd9)){stop<-1}
    if (stop==0){results<-rbind(results,c(as.numeric(itera),as.character(x8$lab_cep),as.numeric(x8$pcep_b),as.numeric(x8$RR_cep),as.numeric(x8$n_cep)))}
    if (nrow(bd9)==1){stop<-1}
  }
  
  for (i in 1 : nrow(results)){results[i,"%SSR"]<-round(as.numeric(results[i,5])/as.numeric(results[1,5])*100,2)}
  
  
  return(results)  
}


engine<-function(bd,alfa,beta,test){
  for (i in 1:nrow(bd)){if (i!=2){bd[,i]<-as.numeric(bd[,i])}}
  re<-as.numeric(subset(bd,bd$re==1)$n)
  results<-NULL
  out<-NULL
  
  for (i in 1:nrow(bd)){
    
    if (re>i) {ass_b<-as.numeric(bd[i,re+5])}
    if (re<i) {ass_b<-as.numeric(bd[re,i+5])}
    
    p1_b<-as.numeric(bd[re,4])
    p2_b<-as.numeric(bd[i,4])
    RR1<-as.numeric(bd[re,5])
    RR2<-as.numeric(bd[i,5])
    lab1<-as.character(bd[re,2])
    lab2<-as.character(bd[i,2])
    tass=0
    if (i!=re){
      
      if (is.na(ass_b))  {out<-SR(p1_b,p2_b,RR1,RR2,tass,lab_1=lab1,lab_2=lab2)}
      
      if (!is.na(ass_b)) {
        a_min<-max(0,p1_b+p2_b-1)
        a_max<-min(p1_b,p2_b)
        exp1<-p1_b*p2_b
        
        p1_f<-p1_b*RR1
        p2_f<-p2_b*RR2
        exp2<-p1_f*p2_f
        a2_min<-max(0,p1_f+p2_f-1)
        a2_max<-min(p1_f,p2_f)
        
        if (ass_b<=exp1){
          dif1<-exp1-a_min
          dif2<-exp2-a2_min
          tick<-ass_b/dif1
          ass_f<-tick*dif2
        }
        
        if (ass_b>exp1){
          dif1<-a_max-exp1
          dif2<-a2_max-exp2
          tick<-(ass_b-exp1)/dif1
          ass_f<-exp2+(tick*dif2)
        }
        
        out<-SR1(p1_b,p2_b,RR1,RR2,over_b=ass_b,over_f=ass_f,tass,lab_1=lab1,lab_2=lab2,alfa,beta,test)
      }
    }  
    results<-data.frame(rbind(results,out))
    
  }
  return(results)}


SR1<-function(p1_b,p2_b,RR1,RR2,over_b,over_f,tass=1,alfa=0.05,beta=0.2,lab_1,lab_2,test){
  p1_f<-RR1*p1_b
  p2_f<-RR2*p2_b
  
  if (tass==0) {
    p12_b<-over_b
    p12_f<-over_f
  }
  if (tass==1){
    p12_b<-over_b*(p1_b+p2_b)/(over_b+1)
    p12_f<-over_f*(p1_f+p2_f)/(over_f+1)
  }
  if (tass==2){
    p12_b<-corr_to_p12(p1_b,p2_b,over_b)
    p12_f<-corr_to_p12(p1_f,p2_f,over_f)
  }
  if (tass==3){
    p12_b<-over_b*min(p1_b,p2_b)
    p12_f<-over_f*min(p1_f,p2_f)
  }
  
  pcep_b<-p1_b+p2_b-p12_b
  pcep_f<-p1_f+p2_f-p12_f
  RR_cep<-pcep_f/pcep_b
  n_pe<-ssize(p1_b,p1_f,alfa,beta,test)
  n_cep<-ssize(pcep_b,pcep_f,alfa,beta,test)
  SR<-round(n_pe/n_cep,2)
  pcep_b<-round(pcep_b,4)
  RR_cep<-round(RR_cep,2)
  pcep_f<-round(pcep_f,4)
  over_b<-round(over_b,4)
  over_f<-round(over_f,4)
  USE<-ifelse(round(n_pe/n_cep,2)<1,"Use Relevant Endpoint","Use CEP")
  lab_cep<-paste(lab_1,lab_2,sep="-")
  out<-data.frame(cbind(lab_1=as.character(lab_1),
                        p1_b=as.numeric(paste(p1_b)),
                        RR1=as.numeric(paste(RR1)),
                        p1_f=as.numeric(paste(p1_f)),
                        n_pe=as.numeric(paste(n_pe)),
                        lab_2=as.character(lab_2),
                        p2_b=as.numeric(paste(p2_b)),
                        RR2=as.numeric(paste(RR2)),
                        p2_f=as.numeric(paste(p2_f)),
                        lab_cep=as.character(lab_cep),
                        pcep_b=as.numeric(paste(pcep_b)),
                        RR_cep=as.numeric(paste(RR_cep)),
                        pcep_f=as.numeric(paste(pcep_f)),
                        n_cep=as.numeric(paste(n_cep)),
                        over_b=as.numeric(paste(over_b)),
                        over_f=as.numeric(paste(over_f)),
                        tass=as.numeric(paste(tass)),
                        SR=as.numeric(paste(SR))))
  #names(out)<-c("p(RE)_b","RR(RE)","P(RE)_f","n(RE)","p(CEP)_b","RR(CEP)","p(CEP)_f","n(CEP)","Overlap Basal","Overlap Final","SR","Ussage")
  return(data.frame(out))
  
}


select_best<-function(results){
  
  for (x in 1:ncol(results)){
    if (x==1 || x==6 || x==10) {results[,x]<-results[,x]}    
    else {results[,x]<-as.numeric(paste(results[,x]))}}
  x<-subset(results,results$SR==max(results$SR))
  x<-x[!duplicated(x), ]
  if (nrow(x)>1) {x<-subset(x,x$n_cep==min(x$n_cep))}
  
  return(x)}


add_cep<-function(df,best){
  df2<-df
  
  if (best$SR > 1 && nrow(df2)>2){
    df2<-subset(df2,df2$label != best$lab_1)
    df2<-subset(df2,df2$label != best$lab_2)
    
    
    
    if (nrow(df2)>1){
      
      for (p in 1:(nrow(df2)-1)){
        var<-as.numeric(df2[p,1])
        z<-as.numeric(df2[-p,1])
        for (t in 1:length(z)){
          df2[p,6+t]<-as.numeric(df[var,z[t]+5])
        }}}
    
    
    
    if (nrow(df2)>0){
      df2<-df2[,1:(nrow(df2)+6)]
      df2[,ncol(df2)]<-NA
      for (i in 1:nrow(df2)){df2[i,5+i]<-1}
    }
    
    
    
    df2<-rbind(df2,c(as.numeric(99999),as.character(best$lab_cep),as.numeric(1),as.numeric(best$pcep_b),as.numeric(best$RR_cep),rep(NA,nrow(df2)+1)))
    
    
    if (best$SR > 1){
      
      if (nrow(df2)>0) {df2<-reset_ass(df2)}
      if (nrow(df2)>0) {for (i in 1:nrow(df2)){df2[i,1]<-i}}
      for (i in 1:nrow(df2)){df2[i,5+i]<-1}
    }
    
    
    
    if (best$SR>1){
      for (i in 1:(nrow(df2)-1)){
        
        ce_1<-as.numeric(df[df$lab==best$lab_1,]$n)
        ce_2<-as.numeric(df[df$lab==best$lab_2,]$n)
        ae<-as.numeric(subset(df,df$lab==df2[i,2])$n)
        
        if (ce_1>ae) {ass1<-as.numeric(df[ae,ce_1+5])}
        if (ce_1<ae) {ass1<-as.numeric(df[ce_1,ae+5])}
        
        if (ce_2>ae) {ass2<-as.numeric(df[ae,ce_2+5])}
        if (ce_2<ae) {ass2<-as.numeric(df[ce_2,ae+5])}
        
        p<-as.numeric(df$prev[ae])
        ass3<-(min(ass1,ass2)-max(0,ass1+ass2-p))/2+max(0,ass1+ass2-p)
        ass3<-ass1*ass2
        df2[i,ncol(df2)]<-ass1+ass2-ass3
        
        rm(ass1,ass2,ass3,p)
      }}
  }
  
  if (best$SR > 1 && nrow(df)==2){
    df2<-rbind(df2,c(as.numeric(1),as.character(best$lab_cep),as.numeric(1),as.numeric(best$pcep_b),as.numeric(best$RR_cep),rep(NA,nrow(df2)+1)))
    df2<-df2[nrow(df2),1:5]
  }
  return(df2)
}
